# Supplementary material for: Characterization of trace element impurities and carbon isotope delta in HIPC-1, a high-purity graphite certified reference material
Source: Anal Bioanal Chem. 2026 Mar 12;418(11):3263–9. doi: 10.1007/s00216-026-06428-y (PMC13197369; doi:10.1007/s00216-026-06428-y)
Supplement: Supplementary file 1 — Supplementary file1 (XLSX 88.1 KB) [file 216_2026_6428_MOESM1_ESM.xlsx]

## Sheet: Cover page
	Characterization of trace element impurities and carbon isotope delta in HIPC-1, a high-purity graphite certified reference material
	Michelle M.G. Chartrand1*, Lu Yang1, Brad Methven1, Ovidiu Mihai1, Jean-Francois Hélie2, Agnieszka Adamowicz-Walczak2, Paul Middlestead3, Zoltán Mester1 and Juris Meija1
	1National Research Council Canada, Metrology, 1200 Montreal Rd., Ottawa, ON, Canada K1A 0R6
	2Geotop and Département des sciences de la Terre et de l’atmosphère, Université du Québec à Montréal, Montréal, QC, H3C 3P8, Canada.
	3Ján Veizer Stable Isotope Laboratory, University of Ottawa Advanced Research Complex, 25 Templeton Street, Ottawa, ON, Canada K1N 6N5
	*Correspondence to: Michelle.Chartrand@nrc-cnrc.gc.ca
	Supplementary Information
	Table S1. Raw carbon isotope delta input data for HIPC-1.
	Table S2. Raw carbon isotope delta input data for USGS24.
	Table S3. Statistical model to determine the carbon isotope delta value and associated uncertainties.
	Table S4. Results from the errors-in-variables model to determine the consensus carbon isotope delta value, standard uncertainties due to characterization and homogeneity, and the individual laboratory results for HIPC-1 characterization.
	Table S5. Results from the errors-in-variables model to determine the individual laboratory results for the QC material USGS24. For information purposes, the consensus value and standard uncertainty are also reported.
	Table S6. Long-term stability assessment of the carbon isotope delta value of HIPC-1 for unopened and opened units stored under recommended conditions.
	Table S7. GD-MS elemental impurities measured in HIPC-1, which were used to determine the purity and the associated uncertainties in HIPC-1.

## Sheet: Table S1. HIPC-1 raw
	Table S1. Raw carbon isotope delta input data for HIPC-1.
	Calibrators for VPDB-LSVEC scale					Calibrator measurements				Sample measurements
	material	certified value	uncertainty	df		laboratory	material	measured value		laboratory	material	crm_unit	measured value
	IAEA-CH-6	-10.45	0.049	100		UO-1	IAEA-600	7.229		UO-1	HIPC-1	1122	8.597
	IAEA-600	-27.77	0.049	100		UO-1	IAEA-600	7.244		UO-1	HIPC-1	1122	8.683
	NBS22	-30.03	0.058	100		UO-1	IAEA-600	7.206		UO-1	HIPC-1	1122	8.664
	USGS61	-35.05	0.049	100		UO-1	IAEA-CH-6	25.091		UO-1	HIPC-1	1349	8.601
	USGS65	-20.29	0.049	100		UO-1	IAEA-CH-6	25.113		UO-1	HIPC-1	1349	8.643
	IAEA-603	2.474	0.023	100		UO-1	IAEA-CH-6	25.017		UO-1	HIPC-1	1349	8.726
	IAEA-610	-9.145	0.019	100		UO-1	NBS22	4.89		UO-1	HIPC-1	228	8.616
	IAEA-611	-30.925	0.021	100		UO-1	NBS22	5.026		UO-1	HIPC-1	228	8.636
	IAEA-612	-36.878	0.026	100		UO-1	NBS22	4.966		UO-1	HIPC-1	228	8.666
	NBS19	1.95	0.001	100		UO-1	USGS61	-0.303		UO-1	HIPC-1	622	8.571
						UO-1	USGS61	-0.249		UO-1	HIPC-1	622	8.575
						UO-1	USGS61	-0.279		UO-1	HIPC-1	622	8.533
						UO-1	USGS65	14.889		UO-1	HIPC-1	789	8.68
	Calibrators for VPDB scale					UO-1	USGS65	14.897		UO-1	HIPC-1	789	8.68
	material	certified value	uncertainty	df		UO-1	USGS65	14.794		UO-1	HIPC-1	789	8.651
	IAEA-CH-6	-10.408	0.051	100		Geotop-1	IAEA-600	-27.3651		Geotop-1	HIPC-1	1289	-26.0296
	IAEA-600	-27.654	0.051	100		Geotop-1	IAEA-600	-27.5169		Geotop-1	HIPC-1	152	-26.0295
	NBS22	-29.904	0.06	100		Geotop-1	IAEA-600	-27.4364		Geotop-1	HIPC-1	152	-25.9498
	USGS61	-34.902	0.053	100		Geotop-1	IAEA-600	-27.5167		Geotop-1	HIPC-1	152	-26.0501
	USGS65	-20.206	0.05	100		Geotop-1	IAEA-CH-6	-10.3946		Geotop-1	HIPC-1	486	-26.1307
	IAEA-603	2.46	0.01	100		Geotop-1	IAEA-CH-6	-10.4361		Geotop-1	HIPC-1	486	-26.0806
	IAEA-610	-9.109	0.012	100		Geotop-1	IAEA-CH-6	-10.4359		Geotop-1	HIPC-1	486	-26.0498
	IAEA-611	-30.795	0.013	100		Geotop-1	IAEA-CH-6	-10.4167		Geotop-1	HIPC-1	652	-26.0703
	IAEA-612	-36.722	0.015	100		Geotop-1	NBS22	-29.61		Geotop-1	HIPC-1	652	-25.9585
	NBS19	1.95	0.001	100		Geotop-1	NBS22	-29.5786		Geotop-1	HIPC-1	652	-25.9991
						Geotop-1	NBS22	-29.6303		Geotop-1	HIPC-1	970	-25.9493
						Geotop-1	USGS61	-34.6369		Geotop-1	HIPC-1	970	-26.0094
						Geotop-1	USGS61	-34.5669		Geotop-1	HIPC-1	970	-26.0999
						Geotop-1	USGS61	-34.6525		NRC-1	HIPC-1	819	-15.0636
						Geotop-1	USGS65	-20.1761		NRC-1	HIPC-1	819	-15.005
						Geotop-1	USGS65	-20.1079		NRC-1	HIPC-1	440	-15.0022
						Geotop-1	USGS65	-20.1244		NRC-1	HIPC-1	1167	-14.9302
						Geotop-1	USGS65	-20.1259		NRC-1	HIPC-1	1167	-14.9506
						NRC-1	IAEA-600	-16.5531		NRC-1	HIPC-1	1167	-14.9557
						NRC-1	IAEA-600	-16.4456		NRC-1	HIPC-1	531	-15.169
						NRC-1	IAEA-600	-16.6339		NRC-1	HIPC-1	531	-14.9345
						NRC-1	IAEA-600	-16.4999		NRC-1	HIPC-1	955	-15.1091
						NRC-1	IAEA-CH-6	0.515088		NRC-1	HIPC-1	955	-15.1084
						NRC-1	IAEA-CH-6	0.607941		NRC-1	HIPC-1	955	-15.1522
						NRC-1	IAEA-CH-6	0.548648		NRC-1	HIPC-1	1301	-15.0625
						NRC-1	IAEA-CH-6	0.668		NRC-1	HIPC-1	1301	-15.1569
						NRC-1	NBS22	-18.8384		NRC-1	HIPC-1	1301	-15.0796
						NRC-1	NBS22	-18.8025		NRC-1	HIPC-1	698	-15.1803
						NRC-1	NBS22	-18.7966		NRC-1	HIPC-1	698	-15.2213
						NRC-1	NBS22	-18.6886		NRC-1	HIPC-1	698	-15.2173
						NRC-1	USGS61	-23.7169		NRC-1	HIPC-1	167	-15.1826
						NRC-1	USGS61	-23.733		NRC-1	HIPC-1	167	-15.2118
						NRC-1	USGS61	-23.7952		NRC-1	HIPC-1	167	-15.033
						NRC-1	USGS61	-23.6997		NRC-1	HIPC-1	1137	-15.031
						NRC-1	USGS65	-9.32202		NRC-1	HIPC-1	1137	-15.1534
						NRC-1	USGS65	-9.21057		NRC-1	HIPC-1	1	-15.1415
						NRC-1	USGS65	-9.25371		NRC-1	HIPC-1	1	-15.1815
						NRC-1	USGS65	-9.1566		NRC-1	HIPC-1	1	-15.1586
						NRC-2	IAEA-600	-17.6857		NRC-1	HIPC-1	758	-15.1001
						NRC-2	IAEA-600	-17.6821		NRC-1	HIPC-1	758	-14.9889
						NRC-2	IAEA-600	-17.6259		NRC-1	HIPC-1	758	-15.0923
						NRC-2	IAEA-CH-6	-0.499627		NRC-1	HIPC-1	1379	-15.0492
						NRC-2	IAEA-CH-6	-0.531632		NRC-1	HIPC-1	1379	-14.9836
						NRC-2	IAEA-CH-6	-0.678418		NRC-1	HIPC-1	1379	-15.0097
						NRC-2	NBS22	-19.8653		NRC-2	HIPC-1	607	-16.2848
						NRC-2	NBS22	-19.9495		NRC-2	HIPC-1	607	-16.2815
						NRC-2	NBS22	-20.0349		NRC-2	HIPC-1	258	-16.1108
						NRC-2	USGS61	-24.8947		NRC-2	HIPC-1	258	-16.1968
						NRC-2	USGS61	-24.933		NRC-2	HIPC-1	258	-16.1668
						NRC-2	USGS61	-25.0086		NRC-2	HIPC-1	1061	-16.2324
						NRC-2	USGS65	-10.3151		NRC-2	HIPC-1	1061	-16.2259
						NRC-2	USGS65	-10.2111		NRC-2	HIPC-1	1061	-16.2584
						NRC-2	USGS65	-10.4537		NRC-2	HIPC-1	213	-16.1388
						NRC-3	IAEA-600	-17.6173		NRC-2	HIPC-1	213	-16.2446
						NRC-3	IAEA-600	-17.5904		NRC-2	HIPC-1	213	-16.1898
						NRC-3	IAEA-600	-17.6008		NRC-2	HIPC-1	940	-16.2779
						NRC-3	IAEA-600	-17.656		NRC-2	HIPC-1	940	-16.1996
						NRC-3	IAEA-CH-6	-0.459713		NRC-2	HIPC-1	940	-16.2318
						NRC-3	IAEA-CH-6	-0.477217		NRC-2	HIPC-1	470	-16.2139
						NRC-3	IAEA-CH-6	-0.421342		NRC-2	HIPC-1	470	-16.1886
						NRC-3	IAEA-CH-6	-0.459746		NRC-2	HIPC-1	470	-16.2941
						NRC-3	NBS22	-19.8368		NRC-2	HIPC-1	1243	-16.3178
						NRC-3	NBS22	-19.825		NRC-2	HIPC-1	1243	-16.3545
						NRC-3	NBS22	-19.8523		NRC-2	HIPC-1	1243	-16.3685
						NRC-3	NBS22	-19.9108		NRC-2	HIPC-1	107	-16.2258
						NRC-3	USGS61	-24.8222		NRC-2	HIPC-1	107	-16.3178
						NRC-3	USGS61	-24.8559		NRC-2	HIPC-1	107	-16.2937
						NRC-3	USGS61	-24.8344		NRC-3	HIPC-1	213	-16.0563
						NRC-3	USGS61	-24.9456		NRC-3	HIPC-1	213	-15.999
						NRC-3	USGS65	-10.2471		NRC-3	HIPC-1	213	-16.1091
						NRC-3	USGS65	-10.273		NRC-3	HIPC-1	228	-16.1661
						NRC-3	USGS65	-10.1773		NRC-3	HIPC-1	228	-16.1792
						NRC-3	USGS65	-10.2425		NRC-3	HIPC-1	228	-16.1642
						Geotop-2	IAEA-600	-27.7833		NRC-3	HIPC-1	258	-16.0757
						Geotop-2	IAEA-600	-27.7407		NRC-3	HIPC-1	258	-16.0784
						Geotop-2	IAEA-600	-27.7368		NRC-3	HIPC-1	258	-16.0244
						Geotop-2	IAEA-600	-27.7344		NRC-3	HIPC-1	622	-16.1563
						Geotop-2	IAEA-CH-6	-10.8139		NRC-3	HIPC-1	622	-16.1221
						Geotop-2	IAEA-CH-6	-10.8495		NRC-3	HIPC-1	622	-16.1424
						Geotop-2	IAEA-CH-6	-10.7635		NRC-3	HIPC-1	789	-16.1877
						Geotop-2	IAEA-CH-6	-10.8276		NRC-3	HIPC-1	789	-16.1801
						Geotop-2	NBS22	-29.9833		NRC-3	HIPC-1	819	-16.1262
						Geotop-2	NBS22	-29.9686		NRC-3	HIPC-1	819	-16.1485
						Geotop-2	NBS22	-29.8732		NRC-3	HIPC-1	819	-16.0738
						Geotop-2	NBS22	-29.9045		NRC-3	HIPC-1	1122	-16.0851
						Geotop-2	USGS61	-34.8863		NRC-3	HIPC-1	1122	-16.1735
						Geotop-2	USGS61	-34.8476		NRC-3	HIPC-1	1122	-16.1323
						Geotop-2	USGS61	-34.8115		NRC-3	HIPC-1	1167	-16.1125
						Geotop-2	USGS61	-34.8604		NRC-3	HIPC-1	1167	-16.1751
						Geotop-2	USGS65	-20.5045		NRC-3	HIPC-1	1167	-16.1113
						Geotop-2	USGS65	-20.5004		NRC-3	HIPC-1	1349	-16.0962
						Geotop-2	USGS65	-20.4785		NRC-3	HIPC-1	1349	-16.1131
						Geotop-2	USGS65	-20.4992		NRC-3	HIPC-1	1349	-16.1167
						UO-2	IAEA-600	7.35		NRC-3	HIPC-1	1379	-16.1862
						UO-2	IAEA-600	7.25		NRC-3	HIPC-1	1379	-16.1739
						UO-2	IAEA-600	7.316		NRC-3	HIPC-1	1379	-16.1652
						UO-2	IAEA-600	7.318		Geotop-2	HIPC-1	1122	-26.3014
						UO-2	IAEA-CH-6	25.01		Geotop-2	HIPC-1	1122	-26.3094
						UO-2	IAEA-CH-6	25.097		Geotop-2	HIPC-1	1122	-26.2861
						UO-2	IAEA-CH-6	25.141		Geotop-2	HIPC-1	1167	-26.2378
						UO-2	IAEA-CH-6	25.14		Geotop-2	HIPC-1	1167	-26.2234
						UO-2	NBS22	4.994		Geotop-2	HIPC-1	1167	-26.2461
						UO-2	NBS22	4.913		Geotop-2	HIPC-1	1349	-26.2827
						UO-2	NBS22	4.991		Geotop-2	HIPC-1	1349	-26.2741
						UO-2	NBS22	4.945		Geotop-2	HIPC-1	1349	-26.2946
						UO-2	USGS61	-0.273		Geotop-2	HIPC-1	1379	-26.2341
						UO-2	USGS61	-0.231		Geotop-2	HIPC-1	1379	-26.2574
						UO-2	USGS61	-0.192		Geotop-2	HIPC-1	1379	-26.2743
						UO-2	USGS61	-0.2		Geotop-2	HIPC-1	213	-26.2903
						UO-2	USGS65	14.877		Geotop-2	HIPC-1	213	-26.3034
						UO-2	USGS65	14.925		Geotop-2	HIPC-1	213	-26.3184
						UO-2	USGS65	14.952		Geotop-2	HIPC-1	228	-26.4046
						UO-2	USGS65	15.037		Geotop-2	HIPC-1	228	-26.3479
						Geotop-3	IAEA-603	1.87169		Geotop-2	HIPC-1	228	-26.3563
						Geotop-3	IAEA-603	1.93443		Geotop-2	HIPC-1	258	-26.3243
						Geotop-3	IAEA-603	1.91756		Geotop-2	HIPC-1	258	-26.2947
						Geotop-3	IAEA-603	1.95108		Geotop-2	HIPC-1	258	-26.323
						Geotop-3	IAEA-603	1.89372		Geotop-2	HIPC-1	622	-26.3817
						Geotop-3	IAEA-603	1.95318		Geotop-2	HIPC-1	622	-26.3803
						Geotop-3	IAEA-610	-9.53744		Geotop-2	HIPC-1	622	-26.3917
						Geotop-3	IAEA-610	-9.4202		Geotop-2	HIPC-1	789	-26.3588
						Geotop-3	IAEA-610	-9.53363		Geotop-2	HIPC-1	789	-26.3381
						Geotop-3	IAEA-610	-9.47146		Geotop-2	HIPC-1	789	-26.3547
						Geotop-3	IAEA-610	-9.46347		Geotop-2	HIPC-1	819	-26.3066
						Geotop-3	IAEA-610	-9.50421		Geotop-2	HIPC-1	819	-26.3239
						Geotop-3	IAEA-610	-9.48947		Geotop-2	HIPC-1	819	-26.3122
						Geotop-3	IAEA-611	-30.8196		UO-2	HIPC-1	1122	8.835
						Geotop-3	IAEA-611	-30.8169		UO-2	HIPC-1	1122	8.788
						Geotop-3	IAEA-611	-30.7293		UO-2	HIPC-1	1122	8.649
						Geotop-3	IAEA-611	-30.817		UO-2	HIPC-1	1167	8.775
						Geotop-3	IAEA-611	-30.8159		UO-2	HIPC-1	1167	8.778
						Geotop-3	IAEA-611	-30.8303		UO-2	HIPC-1	1167	8.787
						Geotop-3	IAEA-612	-36.6692		UO-2	HIPC-1	1349	8.79
						Geotop-3	IAEA-612	-36.6707		UO-2	HIPC-1	1349	8.78
						Geotop-3	IAEA-612	-36.7148		UO-2	HIPC-1	1349	8.779
						Geotop-3	IAEA-612	-36.6266		UO-2	HIPC-1	1379	8.783
						Geotop-3	IAEA-612	-36.6742		UO-2	HIPC-1	1379	8.781
						Geotop-3	IAEA-612	-36.5347		UO-2	HIPC-1	1379	8.727
						Geotop-3	NBS19	1.44786		UO-2	HIPC-1	213	8.829
						Geotop-3	NBS19	1.52102		UO-2	HIPC-1	213	8.767
						Geotop-3	NBS19	1.52943		UO-2	HIPC-1	213	8.799
						Geotop-3	NBS19	1.40354		UO-2	HIPC-1	228	8.687
						Geotop-3	NBS19	1.42233		UO-2	HIPC-1	228	8.623
						Geotop-3	NBS19	1.40696		UO-2	HIPC-1	228	8.666
						Geotop-3	NBS19	1.42575		UO-2	HIPC-1	258	8.768
						Geotop-4	IAEA-603	1.86345		UO-2	HIPC-1	258	8.783
						Geotop-4	IAEA-603	1.85468		UO-2	HIPC-1	258	8.859
						Geotop-4	IAEA-603	1.8791		UO-2	HIPC-1	622	8.665
						Geotop-4	IAEA-603	1.88649		UO-2	HIPC-1	622	8.713
						Geotop-4	IAEA-603	1.89402		UO-2	HIPC-1	622	8.677
						Geotop-4	IAEA-603	1.87107		UO-2	HIPC-1	789	8.731
						Geotop-4	IAEA-610	-9.56876		UO-2	HIPC-1	789	8.695
						Geotop-4	IAEA-610	-9.54847		UO-2	HIPC-1	789	8.716
						Geotop-4	IAEA-610	-9.47881		UO-2	HIPC-1	819	8.717
						Geotop-4	IAEA-610	-9.46547		UO-2	HIPC-1	819	8.727
						Geotop-4	IAEA-610	-9.51636		UO-2	HIPC-1	819	8.669
						Geotop-4	IAEA-610	-9.47671		Geotop-3	HIPC-1	152	-26.1657
						Geotop-4	IAEA-610	-9.49446		Geotop-3	HIPC-1	152	-26.2851
						Geotop-4	IAEA-611	-30.8661		Geotop-3	HIPC-1	152	-26.2427
						Geotop-4	IAEA-611	-30.8129		Geotop-3	HIPC-1	152	-26.2583
						Geotop-4	IAEA-611	-30.8587		Geotop-3	HIPC-1	486	-26.3561
						Geotop-4	IAEA-611	-30.8857		Geotop-3	HIPC-1	486	-26.3819
						Geotop-4	IAEA-611	-30.8224		Geotop-3	HIPC-1	486	-26.369
						Geotop-4	IAEA-611	-30.8334		Geotop-3	HIPC-1	486	-26.4127
						Geotop-4	IAEA-612	-36.6895		Geotop-3	HIPC-1	652	-26.3078
						Geotop-4	IAEA-612	-36.6979		Geotop-3	HIPC-1	652	-26.3717
						Geotop-4	IAEA-612	-36.5306		Geotop-3	HIPC-1	652	-26.2903
						Geotop-4	IAEA-612	-36.6835		Geotop-3	HIPC-1	652	-26.3348
						Geotop-4	IAEA-612	-36.6255		Geotop-3	HIPC-1	970	-26.2814
						Geotop-4	IAEA-612	-36.6799		Geotop-3	HIPC-1	970	-26.322
						Geotop-4	IAEA-612	-36.67		Geotop-3	HIPC-1	970	-26.3244
						Geotop-4	NBS19	1.38487		Geotop-3	HIPC-1	970	-26.3029
						Geotop-4	NBS19	1.46645		Geotop-3	HIPC-1	1289	-26.2945
						Geotop-4	NBS19	1.45882		Geotop-3	HIPC-1	1289	-26.3416
						Geotop-4	NBS19	1.41317		Geotop-3	HIPC-1	1289	-26.2794
										Geotop-3	HIPC-1	1289	-26.3305
										Geotop-4	HIPC-1	1289	-26.2779
										Geotop-4	HIPC-1	1289	-26.3104
										Geotop-4	HIPC-1	1289	-26.3376
										Geotop-4	HIPC-1	152	-26.2523
										Geotop-4	HIPC-1	152	-26.2571
										Geotop-4	HIPC-1	152	-26.3193
										Geotop-4	HIPC-1	152	-26.2715
										Geotop-4	HIPC-1	486	-26.3874
										Geotop-4	HIPC-1	486	-26.4198
										Geotop-4	HIPC-1	652	-26.3099
										Geotop-4	HIPC-1	652	-26.2588
										Geotop-4	HIPC-1	652	-26.3691
										Geotop-4	HIPC-1	970	-26.2836
										Geotop-4	HIPC-1	970	-26.2871
										Geotop-4	HIPC-1	970	-26.3407
										Geotop-4	HIPC-1	970	-26.3509

## Sheet: Table S2. USGS24 raw
	Table S2. Raw carbon isotope delta input data for USGS24.
	Calibrators for VPDB-LSVEC scale					Calibrator measurements				Sample measurements
	material	certified value	uncertainty	df		laboratory	material	measured value		laboratory	material	crm_unit	measured value
	IAEA-CH-6	-10.45	0.049	100		UO-1	IAEA-600	7.229		UO-1	USGS24	1	19.24
	IAEA-600	-27.77	0.049	100		UO-1	IAEA-600	7.244		UO-1	USGS24	1	19.164
	NBS22	-30.03	0.058	100		UO-1	IAEA-600	7.206		UO-1	USGS24	1	19.315
	USGS61	-35.05	0.049	100		UO-1	IAEA-CH-6	25.091		UO-1	USGS24	1	19.18
	USGS65	-20.29	0.049	100		UO-1	IAEA-CH-6	25.113		UO-1	USGS24	1	19.261
	IAEA-603	2.474	0.023	100		UO-1	IAEA-CH-6	25.017		Geotop-1	USGS24	2	-15.988
	IAEA-610	-9.145	0.019	100		UO-1	NBS22	4.89		Geotop-1	USGS24	2	-15.886
	IAEA-611	-30.925	0.021	100		UO-1	NBS22	5.026		Geotop-1	USGS24	2	-16.011
	IAEA-612	-36.878	0.026	100		UO-1	NBS22	4.966		NRC-1	USGS24	3	-4.9464
	NBS19	1.95	0.001	100		UO-1	USGS61	-0.303		NRC-1	USGS24	3	-4.97313
						UO-1	USGS61	-0.249		NRC-1	USGS24	3	-4.8622
						UO-1	USGS61	-0.279		NRC-2	USGS24	3	-6.07544
						UO-1	USGS65	14.889		NRC-2	USGS24	3	-6.1137
						UO-1	USGS65	14.897		NRC-2	USGS24	3	-6.11759
						UO-1	USGS65	14.794		NRC-3	USGS24	3	-5.98908
						Geotop-1	IAEA-600	-27.3651		NRC-3	USGS24	3	-5.92013
						Geotop-1	IAEA-600	-27.5169		NRC-3	USGS24	3	-5.94129
						Geotop-1	IAEA-600	-27.4364		NRC-3	USGS24	3	-6.03873
						Geotop-1	IAEA-600	-27.5167		Geotop-2	USGS24	2	-16.2491
						Geotop-1	IAEA-CH-6	-10.3946		Geotop-2	USGS24	2	-16.2467
						Geotop-1	IAEA-CH-6	-10.4361		Geotop-2	USGS24	2	-16.2741
						Geotop-1	IAEA-CH-6	-10.4359		Geotop-2	USGS24	2	-16.2806
						Geotop-1	IAEA-CH-6	-10.4167		UO-2	USGS24	1	19.284
						Geotop-1	NBS22	-29.61		UO-2	USGS24	1	19.375
						Geotop-1	NBS22	-29.5786		UO-2	USGS24	1	19.319
						Geotop-1	NBS22	-29.6303		UO-2	USGS24	1	19.315
						Geotop-1	USGS61	-34.6369		Geotop-3_2020	USGS24	2	-16.2373
						Geotop-1	USGS61	-34.5669		Geotop-3_2020	USGS24	2	-16.2105
						Geotop-1	USGS61	-34.6525		Geotop-3_2020	USGS24	2	-16.2223
						Geotop-1	USGS65	-20.1761		Geotop-4_2020	USGS24	2	-16.2301
						Geotop-1	USGS65	-20.1079		Geotop-4_2020	USGS24	2	-16.2452
						Geotop-1	USGS65	-20.1244		Geotop-4_2020	USGS24	2	-16.2654
						Geotop-1	USGS65	-20.1259		Geotop-4_2020	USGS24	2	-16.246
						NRC-1	IAEA-600	-16.5531		Geotop-4_2020	USGS24	2	-16.2088
						NRC-1	IAEA-600	-16.4456		Geotop-4_2020	USGS24	2	-16.2189
						NRC-1	IAEA-600	-16.6339
						NRC-1	IAEA-600	-16.4999
						NRC-1	IAEA-CH-6	0.515088
						NRC-1	IAEA-CH-6	0.607941
						NRC-1	IAEA-CH-6	0.548648
						NRC-1	IAEA-CH-6	0.668
						NRC-1	NBS22	-18.8384
						NRC-1	NBS22	-18.8025
						NRC-1	NBS22	-18.7966
						NRC-1	NBS22	-18.6886
						NRC-1	USGS61	-23.7169
						NRC-1	USGS61	-23.733
						NRC-1	USGS61	-23.7952
						NRC-1	USGS61	-23.6997
						NRC-1	USGS65	-9.32202
						NRC-1	USGS65	-9.21057
						NRC-1	USGS65	-9.25371
						NRC-1	USGS65	-9.1566
						NRC-2	IAEA-600	-17.6857
						NRC-2	IAEA-600	-17.6821
						NRC-2	IAEA-600	-17.6259
						NRC-2	IAEA-CH-6	-0.499627
						NRC-2	IAEA-CH-6	-0.531632
						NRC-2	IAEA-CH-6	-0.678418
						NRC-2	NBS22	-19.8653
						NRC-2	NBS22	-19.9495
						NRC-2	NBS22	-20.0349
						NRC-2	USGS61	-24.8947
						NRC-2	USGS61	-24.933
						NRC-2	USGS61	-25.0086
						NRC-2	USGS65	-10.3151
						NRC-2	USGS65	-10.2111
						NRC-2	USGS65	-10.4537
						NRC-3	IAEA-600	-17.6173
						NRC-3	IAEA-600	-17.5904
						NRC-3	IAEA-600	-17.6008
						NRC-3	IAEA-600	-17.656
						NRC-3	IAEA-CH-6	-0.459713
						NRC-3	IAEA-CH-6	-0.477217
						NRC-3	IAEA-CH-6	-0.421342
						NRC-3	IAEA-CH-6	-0.459746
						NRC-3	NBS22	-19.8368
						NRC-3	NBS22	-19.825
						NRC-3	NBS22	-19.8523
						NRC-3	NBS22	-19.9108
						NRC-3	USGS61	-24.8222
						NRC-3	USGS61	-24.8559
						NRC-3	USGS61	-24.8344
						NRC-3	USGS61	-24.9456
						NRC-3	USGS65	-10.2471
						NRC-3	USGS65	-10.273
						NRC-3	USGS65	-10.1773
						NRC-3	USGS65	-10.2425
						Geotop-2	IAEA-600	-27.7833
						Geotop-2	IAEA-600	-27.7407
						Geotop-2	IAEA-600	-27.7368
						Geotop-2	IAEA-600	-27.7344
						Geotop-2	IAEA-CH-6	-10.8139
						Geotop-2	IAEA-CH-6	-10.8495
						Geotop-2	IAEA-CH-6	-10.7635
						Geotop-2	IAEA-CH-6	-10.8276
						Geotop-2	NBS22	-29.9833
						Geotop-2	NBS22	-29.9686
						Geotop-2	NBS22	-29.8732
						Geotop-2	NBS22	-29.9045
						Geotop-2	USGS61	-34.8863
						Geotop-2	USGS61	-34.8476
						Geotop-2	USGS61	-34.8115
						Geotop-2	USGS61	-34.8604
						Geotop-2	USGS65	-20.5045
						Geotop-2	USGS65	-20.5004
						Geotop-2	USGS65	-20.4785
						Geotop-2	USGS65	-20.4992
						UO-2	IAEA-600	7.35
						UO-2	IAEA-600	7.25
						UO-2	IAEA-600	7.316
						UO-2	IAEA-600	7.318
						UO-2	IAEA-CH-6	25.01
						UO-2	IAEA-CH-6	25.097
						UO-2	IAEA-CH-6	25.141
						UO-2	IAEA-CH-6	25.14
						UO-2	NBS22	4.994
						UO-2	NBS22	4.913
						UO-2	NBS22	4.991
						UO-2	NBS22	4.945
						UO-2	USGS61	-0.273
						UO-2	USGS61	-0.231
						UO-2	USGS61	-0.192
						UO-2	USGS61	-0.2
						UO-2	USGS65	14.877
						UO-2	USGS65	14.925
						UO-2	USGS65	14.952
						UO-2	USGS65	15.037
						Geotop-3_2020	IAEA-603	1.87169
						Geotop-3_2020	IAEA-603	1.93443
						Geotop-3_2020	IAEA-603	1.91756
						Geotop-3_2020	IAEA-603	1.95108
						Geotop-3_2020	IAEA-603	1.89372
						Geotop-3_2020	IAEA-603	1.95318
						Geotop-3_2020	IAEA-610	-9.53744
						Geotop-3_2020	IAEA-610	-9.4202
						Geotop-3_2020	IAEA-610	-9.53363
						Geotop-3_2020	IAEA-610	-9.47146
						Geotop-3_2020	IAEA-610	-9.46347
						Geotop-3_2020	IAEA-610	-9.50421
						Geotop-3_2020	IAEA-610	-9.48947
						Geotop-3_2020	IAEA-611	-30.8196
						Geotop-3_2020	IAEA-611	-30.8169
						Geotop-3_2020	IAEA-611	-30.7293
						Geotop-3_2020	IAEA-611	-30.817
						Geotop-3_2020	IAEA-611	-30.8159
						Geotop-3_2020	IAEA-611	-30.8303
						Geotop-3_2020	IAEA-612	-36.6692
						Geotop-3_2020	IAEA-612	-36.6707
						Geotop-3_2020	IAEA-612	-36.7148
						Geotop-3_2020	IAEA-612	-36.6266
						Geotop-3_2020	IAEA-612	-36.6742
						Geotop-3_2020	IAEA-612	-36.5347
						Geotop-3_2020	NBS19	1.44786
						Geotop-3_2020	NBS19	1.52102
						Geotop-3_2020	NBS19	1.52943
						Geotop-3_2020	NBS19	1.40354
						Geotop-3_2020	NBS19	1.42233
						Geotop-3_2020	NBS19	1.40696
						Geotop-3_2020	NBS19	1.42575
						Geotop-4_2020	IAEA-603	1.86345
						Geotop-4_2020	IAEA-603	1.85468
						Geotop-4_2020	IAEA-603	1.8791
						Geotop-4_2020	IAEA-603	1.88649
						Geotop-4_2020	IAEA-603	1.89402
						Geotop-4_2020	IAEA-603	1.87107
						Geotop-4_2020	IAEA-610	-9.56876
						Geotop-4_2020	IAEA-610	-9.54847
						Geotop-4_2020	IAEA-610	-9.47881
						Geotop-4_2020	IAEA-610	-9.46547
						Geotop-4_2020	IAEA-610	-9.51636
						Geotop-4_2020	IAEA-610	-9.47671
						Geotop-4_2020	IAEA-610	-9.49446
						Geotop-4_2020	IAEA-611	-30.8661
						Geotop-4_2020	IAEA-611	-30.8129
						Geotop-4_2020	IAEA-611	-30.8587
						Geotop-4_2020	IAEA-611	-30.8857
						Geotop-4_2020	IAEA-611	-30.8224
						Geotop-4_2020	IAEA-611	-30.8334
						Geotop-4_2020	IAEA-612	-36.6895
						Geotop-4_2020	IAEA-612	-36.6979
						Geotop-4_2020	IAEA-612	-36.5306
						Geotop-4_2020	IAEA-612	-36.6835
						Geotop-4_2020	IAEA-612	-36.6255
						Geotop-4_2020	IAEA-612	-36.6799
						Geotop-4_2020	IAEA-612	-36.67
						Geotop-4_2020	NBS19	1.38487
						Geotop-4_2020	NBS19	1.46645
						Geotop-4_2020	NBS19	1.45882
						Geotop-4_2020	NBS19	1.41317

## Sheet: Table S3. Model
	Table S3. Statistical model to determine the carbon isotope delta value and associated uncertainties.
	## Carbon isotope delta using linear multi-point calibration curve
	## with laboratory-specific errors-in-variables statistical model
	## and allowance for laboratory random effects
	## Model fitting with Markov Chain Monte Carlo in JAGS
	## Feb 2022 (rev in May 2022, Dec 2025)
	## Re-certification of BEET-1, FRUT-1, and GALT-1
	## Certification of VANA-1, VANB-1, and HIPC-1
	mod_str = "
	model{
	##############################################################################
	# Calibration curves for each laboratory
	##############################################################################
	for(i in 1:N_labs) {
	# Priors for the intercepts and slopes
	intercept[i] ~ dnorm(0, 1.0/50^2)
	slope[i] ~ dnorm(1, 1.0/0.10^2)
	}
	# calibration standards
	for(i in 1:length(cal_x)){
	# Prior for cal_x_true (+/- 0.10 permilles from the actual values)
	cal_x_true[i] ~ dnorm(priors_cal_x_true[i], 1.0/0.10^2)
	# Likelihood for x
	cal_x[i] ~ dnorm( cal_x_true[i], 1.0/cal_u2x[i] )
	}
	# prior for the measurement uncertainty for each lab
	for(i in 1:N_labs){ cal_uy[i] ~ dt(0, 1.0/0.10^2, 1)T(0,) }
	# likelihood for the measured isotope deltas
	for(i in 1:length(cal_y)){
	# Regression model
	cal_y_true[i] <- intercept[cal_lab[i]] + slope[cal_lab[i]] * cal_x_true[cal_y_id[i]]
	cal_y[i] ~ dnorm(cal_y_true[i], 1.0/cal_uy[cal_lab[i]]^2)
	}
	##############################################################################
	# Measurements of the sample
	##############################################################################
	# Likelihood
	for ( i in 1:N_samples_measurements ) {
	samples_y[i] ~ dnorm( samples_y_pred[i] , 1.0/sigma[samples_lab[i]]^2 )
	samples_x_pred[i] <- mu + e_lab[samples_lab[i]] + e_hom[samples_unit[i]]
	samples_y_pred[i] <- intercept[samples_lab[i]] + slope[samples_lab[i]] * samples_x_pred[i]
	}
	for ( i in 1:N_labs ) { sigma[i] ~ dt(0,1.0/0.10^2 , 1)T(0,) }
	# Grand mean
	mu ~ dnorm(-20,1.0/60^2)
	# Laboratory effect
	for ( i in 1:N_labs ) { e_lab[i] ~ dnorm( 0.0 , 1.0/lab_SD^2 ) }
	lab_SD ~ dt( 0 , 1.0/1.0^2 , 1 )T(0,)
	# Homogeneity effect
	for ( i in 1:N_samples_units ) { e_hom[i] ~ dnorm( 0.0 , 1.0/hom_SD^2 ) }
	hom_SD ~ dt( 0 , 1.0/0.05^2 , 1 )T(0,)
	# Individual laboratory results
	for ( i in 1:N_labs ){ results_lab[i] <- mu + e_lab[i] }
	}
	"
	setwd('C:/XX SET PATHWAY TO FOLDER WITH DATA XX')
	require(readxl)
	require(rjags)
	require(lme4)
	# material can be one of these: BEET-1, FRUT-1, GALT-1, VANA-1, VANB-1, HIPC-1, XX TAB NAME in file set in line 75 XX
	reduce_data = function(material){
	d0 = data.frame(read_xlsx('FILENAME.xlsx', sheet = material, skip=1))
	# crm & lab & sample ids
	cal_names = levels(factor(c(na.omit(d0[,1]))))
	cal_ids = c(factor(cal_names))
	lab_names = levels(factor(c(na.omit(d0[,6]))))
	lab_ids = c(factor(lab_names))
	unit_nrs = levels(factor(c(na.omit(d0[,12]))))
	unit_ids = c(factor(unit_nrs))
	o = order(cal_ids[match(c(na.omit(d0[,1])), cal_names)])
	df = list(cal_x = c(na.omit(d0[,2]))[o],
	cal_u2x = c(na.omit(d0[,3]))[o]^2,
	cal_y = c(na.omit(d0[,8])),
	cal_y_id = cal_ids[match(c(na.omit(d0[,7])), cal_names)],
	cal_lab = lab_ids[match(c(na.omit(d0[,6])), lab_names)],
	samples_y = c(na.omit(d0[,13])),
	samples_lab = match(c(na.omit(d0[,10])), lab_names),
	samples_unit = unit_ids[match(c(na.omit(d0[,12])), unit_nrs)],
	N_labs = length(lab_ids),
	N_samples_measurements = length(c(na.omit(d0[,13]))),
	N_samples_units = length(unique(c(na.omit(d0[,12])))),
	priors_cal_x_true = c(na.omit(d0[,2]))[o]
	)
	# OLS-based initial values of the regression coefficients
	init.fits <- coef(lmList(cal_y ~ cal_x | cal_lab, data.frame(cal_x = df$cal_x[df$cal_y_id], cal_y = df$cal_y, cal_lab = df$cal_lab)))
	samples_x = (df$samples_y - init.fits[df$samples_lab,1])/init.fits[df$samples_lab,2]
	jags_inits = function() list("intercept" = init.fits[,1], "slope" = init.fits[,2],
	"cal_x_true" = df$cal_x, "mu" = mean(samples_x),
	"e_lab" = aggregate(samples_x, list(df$samples_lab), mean)[,2] - mean(samples_x),
	"e_hom" = aggregate(samples_x, list(df$samples_unit), mean)[,2] - mean(samples_x),
	"lab_SD" = 0.05, "hom_SD" = 0.05, "sigma" = rep(0.05, df$N_labs)
	)
	## Compile the JAGS model
	N.mcmc = 1e5
	jmod = jags.model(file = textConnection(mod_str), data = df, inits = jags_inits, n.adapt = N.mcmc, n.chains=10, quiet=FALSE)
	## Sample from the posterior
	samples = coda.samples(jmod, inits = jags_inits,
	c("mu","lab_SD","hom_SD","results_lab"),
	n.iter = N.mcmc, thin = 10)
	jags_s = summary(samples)
	output = jags_s$statistics[,c('Mean','SD')]
	# gather MCMC draws for the laboratory results
	lab_col_nrs = which(grepl('results_lab', colnames(samples[[1]])))
	lab_results_mcmc = do.call(rbind, lapply(samples, function(d) d[,lab_col_nrs]))
	output = cbind(output, rbind(matrix(data='', ncol=length(lab_col_nrs), nrow=3), cor(lab_results_mcmc)))
	rownames(output)[grepl('results_lab',rownames(output))] = lab_names[lab_ids]
	colnames(output)[grepl('results_lab',colnames(output))] = paste0('cor_', lab_names[lab_ids])
	return( as.data.frame(output) )
	}
	material='XX TAB NAME XX'
	d=reduce_data(material)
	# Write results to file
	write.csv(d,paste0(material,'_',tolower(format(Sys.time(), "%d%b%Y")),'.csv'))
	# END

## Sheet: Table S4. HIPC-1 results
	Table S4. Results from the errors-in-variables model to determine the consensus carbon isotope delta value, standard uncertainties due to characterization and homogeneity, and the individual laboratory results for HIPC-1 characterization.
	The model was run two additional times (presented in columns R to AK) as QC to demonstrate the results do not significantly differ between executions of the model
	Certified values for HIPC-1																Model run #2
	material	delta scale	d(13C), ‰	U95%, ‰	u (k = 1), ‰	uchar, ‰	uhom, ‰										Description	delta scale	d(13C), ‰	u (k = 1), ‰	Notes	Calibrators			cor_Geotop-1	cor_Geotop-2	cor_Geotop-3	cor_Geotop-4	cor_NRC-1	cor_NRC-2	cor_NRC-3	cor_UO-1	cor_UO-2
	HIPC-1	VPDB-LSVEC	-26.3242	0.107699	0.0538494	0.0255341	0.0474106										homogeneity	VPDB-LSVEC		0.0474184	uncertainty due to homogeneity			cor_Geotop-1	1
																	characterization	VPDB-LSVEC	-26.3235	0.0253087	consensus value and uncertainty			cor_Geotop-2	0.542572	1
																	Geotop-1	VPDB-LSVEC	-26.3256	0.0321861		IAEA-CH-6, USGS65, IAEA-600, NBS22, USGS61		cor_Geotop-3	0.504634	0.267125	1
	Reference materials used for calibration																Geotop-2	VPDB-LSVEC	-26.3213	0.0233974		IAEA-CH-6, USGS65, IAEA-600, NBS22, USGS61		cor_Geotop-4	0.502903	0.266181	0.710978	1
	material	delta scale	d(13C), ‰	u (k = 1), ‰	Notes												Geotop-3	VPDB-LSVEC	-26.332	0.02441		NBS19, IAEA-603-610-611-612		cor_NRC-1	0.449026	0.563162	0.209929	0.212516	1
	IAEA-CH-6	VPDB-LSVEC	-10.45	0.049	CoA value; uncertainty + 0.029 % due to coherence, see https://doi.org/10.1002/rcm.8357												Geotop-4	VPDB-LSVEC	-26.32	0.0242437		NBS19, IAEA-603-610-611-612		cor_NRC-2	0.421815	0.532849	0.2107	0.212676	0.444613	1
	IAEA-600	VPDB-LSVEC	-27.77	0.049	CoA value; uncertainty + 0.029 % due to coherence, see https://doi.org/10.1002/rcm.8357												NRC-1	VPDB-LSVEC	-26.29	0.0280551		IAEA-CH-6, USGS65, IAEA-600, NBS22, USGS61		cor_NRC-3	0.500586	0.769143	0.249905	0.253023	0.545549	0.514628	1
	NBS22	VPDB-LSVEC	-30.03	0.058	CoA value; uncertainty + 0.029 % due to coherence, see https://doi.org/10.1002/rcm.8357												NRC-2	VPDB-LSVEC	-26.2937	0.0306004		IAEA-CH-6, USGS65, IAEA-600, NBS22, USGS61		cor_UO-1	0.452988	0.675592	0.252754	0.240655	0.402541	0.382826	0.581042	1
	USGS61	VPDB-LSVEC	-35.05	0.049	CoA value; uncertainty + 0.029 % due to coherence, see https://doi.org/10.1002/rcm.8357												NRC-3	VPDB-LSVEC	-26.2804	0.0252678		IAEA-CH-6, USGS65, IAEA-600, NBS22, USGS61		cor_UO-2	0.506423	0.771768	0.264601	0.258867	0.498759	0.471358	0.688381	0.652193	1
	USGS65	VPDB-LSVEC	-20.29	0.049	CoA value; uncertainty + 0.029 % due to coherence, see https://doi.org/10.1002/rcm.8357												UO-1	VPDB-LSVEC	-26.3867	0.0291427		IAEA-CH-6, USGS65, IAEA-600, NBS22, USGS61
	IAEA-603	VPDB-LSVEC	2.474	0.023	value and uncertainty from https://doi.org/10.1002/rcm.8867, NIST uncertainty machine to convert from VPDB scale to VPDB-LSVEC scale												UO-2	VPDB-LSVEC	-26.3629	0.0255521		IAEA-CH-6, USGS65, IAEA-600, NBS22, USGS61
	IAEA-610	VPDB-LSVEC	-9.145	0.019	value and uncertainty from https://doi.org/10.1002/rcm.9014, NIST uncertainty machine to convert from VPDB scale to VPDB-LSVEC scale
	IAEA-611	VPDB-LSVEC	-30.925	0.021	value and uncertainty from https://doi.org/10.1002/rcm.9014, NIST uncertainty machine to convert from VPDB scale to VPDB-LSVEC scale
	IAEA-612	VPDB-LSVEC	-36.878	0.026	value and uncertainty from https://doi.org/10.1002/rcm.9014, NIST uncertainty machine to convert from VPDB scale to VPDB-LSVEC scale												Model run #3
	NBS19	VPDB-LSVEC	1.95	0.001	VPDB-LSVEC scale defining value, non-zero uncertainty assigned for computational purposes												Description	delta scale	d(13C), ‰	u (k = 1), ‰	Notes	Calibrators			cor_Geotop-1	cor_Geotop-2	cor_Geotop-3	cor_Geotop-4	cor_NRC-1	cor_NRC-2	cor_NRC-3	cor_UO-1	cor_UO-2
																	homogeneity	VPDB-LSVEC		0.0474611	uncertainty due to homogeneity			cor_Geotop-1	1
																	characterization	VPDB-LSVEC	-26.3236	0.0260153	consensus value and uncertainty			cor_Geotop-2	0.551462	1
	Results from each laboratory																Geotop-1	VPDB-LSVEC	-26.3259	0.0322258		IAEA-CH-6, USGS65, IAEA-600, NBS22, USGS61		cor_Geotop-3	0.504203	0.269645	1
	Laboratory	delta scale	d(13C), ‰	u (k = 1), ‰	Calibrators												Geotop-2	VPDB-LSVEC	-26.3214	0.0235247		IAEA-CH-6, USGS65, IAEA-600, NBS22, USGS61		cor_Geotop-4	0.505637	0.270279	0.713252	1
	Geotop-1	VPDB-LSVEC	-26.3262	0.0321214	IAEA-CH-6, USGS65, IAEA-600, NBS22, USGS61												Geotop-3	VPDB-LSVEC	-26.332	0.0244216		NBS19, IAEA-603-610-611-612		cor_NRC-1	0.452966	0.569435	0.21023	0.220014	1
	Geotop-2	VPDB-LSVEC	-26.3217	0.0233684	IAEA-CH-6, USGS65, ISES-600, NBS22, USGS61												Geotop-4	VPDB-LSVEC	-26.3201	0.0242357		NBS19, IAEA-603-610-611-612		cor_NRC-2	0.420205	0.533402	0.20773	0.214131	0.451266	1
	Geotop-3	VPDB-LSVEC	-26.3322	0.0243646	NBS19, IAEA-603-610-611-612												NRC-1	VPDB-LSVEC	-26.2902	0.0281271		IAEA-CH-6, USGS65, IAEA-600, NBS22, USGS61		cor_NRC-3	0.508384	0.771537	0.248392	0.255277	0.546735	0.517599	1
	Geotop-4	VPDB-LSVEC	-26.3202	0.0241467	NBS19, IAEA-603-610-611-612												NRC-2	VPDB-LSVEC	-26.2938	0.0307432		IAEA-CH-6, USGS65, IAEA-600, NBS22, USGS61		cor_UO-1	0.458856	0.682167	0.253328	0.242673	0.410693	0.387308	0.586944	1
	NRC-1	VPDB-LSVEC	-26.2905	0.0280987	IAEA-CH-6, USGS65, IAEA-600, NBS22, USGS61												NRC-3	VPDB-LSVEC	-26.2806	0.0253939		IAEA-CH-6, USGS65, IAEA-600, NBS22, USGS61		cor_UO-2	0.512016	0.774933	0.265364	0.259607	0.501879	0.472343	0.691319	0.657568	1
	NRC-2	VPDB-LSVEC	-26.2942	0.0305387	IAEA-CH-6, USGS65, IAEA-600, NBS22, USGS61												UO-1	VPDB-LSVEC	-26.3869	0.0293123		IAEA-CH-6, USGS65, IAEA-600, NBS22, USGS61
	NRC-3	VPDB-LSVEC	-26.2809	0.0252488	IAEA-CH-6, USGS65, IAEA-600, NBS22, USGS61												UO-2	VPDB-LSVEC	-26.3632	0.0258131		IAEA-CH-6, USGS65, IAEA-600, NBS22, USGS61
	UO-1	VPDB-LSVEC	-26.3871	0.0292178	IAEA-CH-6, USGS65, IAEA-600, NBS22, USGS61
	UO-2	VPDB-LSVEC	-26.3634	0.0255273	IAEA-CH-6, USGS65, IAEA-600, NBS22, USGS61
	Correlations between laboratory results
		Geotop-1	Geotop-2	Geotop-3	Geotop-4	NRC-1	NRC-2	NRC-3	UO-1	UO-2
	Geotop-1	1
	Geotop-2	0.551188	1
	Geotop-3	0.502401	0.271516	1
	Geotop-4	0.506304	0.271729	0.712021	1
	NRC-1	0.452409	0.565668	0.211074	0.216554	1
	NRC-2	0.421782	0.536427	0.208872	0.212455	0.441741	1
	NRC-3	0.508915	0.767858	0.251834	0.255959	0.544815	0.515183	1
	UO-1	0.457135	0.677268	0.252652	0.243179	0.402805	0.381397	0.580671	1
	UO-2	0.512497	0.774344	0.268284	0.262386	0.496784	0.472999	0.687652	0.6518	1
	Certified values for HIPC-1																Model run #2
	material	delta scale	d(13C), ‰	U95%, ‰	u (k = 1), ‰	uchar, ‰	uhom, ‰										Description	delta scale	d(13C), ‰	u (k = 1), ‰	Notes	Calibrators			cor_GEOTOP-1	cor_GEOTOP-2	cor_GEOTOP-3	cor_GEOTOP-4	cor_NRC-1	cor_NRC-2	cor_NRC-3	cor_UO-1	cor_UO-2
	HIPC-1	VPDB	-26.2137	0.10742	0.05371	0.0254832	0.0472798										homogeneity	VPDB		0.0472636	uncertainty due to homogeneity			cor_GEOTOP-1	1
																	characterization	VPDB	-26.2133	0.0255276	consensus value and uncertainty			cor_GEOTOP-2	0.561888	1
																	Geotop-1	VPDB	-26.2157	0.0325223		IAEA-CH-6, USGS65, IAEA-600, NBS22, USGS61		cor_GEOTOP-3	0.520024	0.262706	1
	Reference materials used for calibration																Geotop-2	VPDB	-26.2112	0.0237197		IAEA-CH-6, USGS65, IAEA-600, NBS22, USGS61		cor_GEOTOP-4	0.522104	0.263838	0.680026	1
	material	delta scale	d(13C), ‰	u (k = 1), ‰	Notes												Geotop-3	VPDB	-26.2212	0.0231157		NBS19, IAEA-603-610-611-612		cor_NRC-1	0.467313	0.57463	0.205836	0.212755	1
	IAEA-CH-6	VPDB	-10.408	0.051	CoA value; uncertainty + 0.029 % due to coherence, see https://doi.org/10.1002/rcm.8357, NIST uncertainty machine to convert from VPDB scale to VPDB-LSVEC scale												Geotop-4	VPDB	-26.2093	0.0230099		NBS19, IAEA-603-610-611-612		cor_NRC-2	0.43658	0.543948	0.207094	0.210027	0.454387	1
	IAEA-600	VPDB	-27.654	0.051	CoA value; uncertainty + 0.029 % due to coherence, see https://doi.org/10.1002/rcm.8357, NIST uncertainty machine to convert from VPDB scale to VPDB-LSVEC scale												NRC-1	VPDB	-26.1801	0.0283602		IAEA-CH-6, USGS65, IAEA-600, NBS22, USGS61		cor_NRC-3	0.519902	0.776122	0.243227	0.246226	0.558629	0.523518	1
	NBS22	VPDB	-29.904	0.06	CoA value; uncertainty + 0.029 % due to coherence, see https://doi.org/10.1002/rcm.8357, NIST uncertainty machine to convert from VPDB scale to VPDB-LSVEC scale												NRC-2	VPDB	-26.1837	0.0308783		IAEA-CH-6, USGS65, IAEA-600, NBS22, USGS61		cor_UO-1	0.467666	0.682896	0.249466	0.237988	0.411078	0.393894	0.588456	1
	USGS61	VPDB	-34.902	0.053	CoA value; uncertainty + 0.029 % due to coherence, see https://doi.org/10.1002/rcm.8357, NIST uncertainty machine to convert from VPDB scale to VPDB-LSVEC scale												NRC-3	VPDB	-26.1705	0.0255536		IAEA-CH-6, USGS65, IAEA-600, NBS22, USGS61		cor_UO-2	0.523984	0.779882	0.26076	0.254622	0.508206	0.477995	0.693406	0.659818	1
	USGS65	VPDB	-20.206	0.05	CoA value; uncertainty + 0.029 % due to coherence, see https://doi.org/10.1002/rcm.8357, NIST uncertainty machine to convert from VPDB scale to VPDB-LSVEC scale												UO-1	VPDB	-26.2763	0.0292969		IAEA-CH-6, USGS65, IAEA-600, NBS22, USGS61
	IAEA-603	VPDB	2.46	0.01	value and uncertainty from https://doi.org/10.1002/rcm.8867												UO-2	VPDB	-26.2526	0.0258962		IAEA-CH-6, USGS65, IAEA-600, NBS22, USGS61
	IAEA-610	VPDB	-9.109	0.012	value and uncertainty from https://doi.org/10.1002/rcm.9014
	IAEA-611	VPDB	-30.795	0.013	value and uncertainty from https://doi.org/10.1002/rcm.9014
	IAEA-612	VPDB	-36.722	0.015	value and uncertainty from https://doi.org/10.1002/rcm.9014												Model run #3
	NBS19	VPDB	1.95	0.001	VPDB scale defining value, non-zero uncertainty assigned for computational purposes												Description	delta scale	d(13C), ‰	u (k = 1), ‰	Notes	Calibrators			cor_GEOTOP-1	cor_GEOTOP-2	cor_GEOTOP-3	cor_GEOTOP-4	cor_NRC-1	cor_NRC-2	cor_NRC-3	cor_UO-1	cor_UO-2
																	homogeneity	VPDB		0.0472544	uncertainty due to homogeneity			cor_GEOTOP-1	1
																	characterization	VPDB	-26.2139	0.0255686	consensus value and uncertainty			cor_GEOTOP-2	0.556704	1
	Results from each laboratory																Geotop-1	VPDB	-26.2161	0.0322618		IAEA-CH-6, USGS65, IAEA-600, NBS22, USGS61		cor_GEOTOP-3	0.515852	0.256888	1
	Laboratory	delta scale	d(13C), ‰	u (k = 1), ‰	Calibrators												Geotop-2	VPDB	-26.2116	0.0236732		IAEA-CH-6, USGS65, IAEA-600, NBS22, USGS61		cor_GEOTOP-4	0.517416	0.252798	0.676668	1
	Geotop-1	VPDB	-26.2161	0.0323771	IAEA-CH-6, USGS65, IAEA-600, NBS22, USGS61												Geotop-3	VPDB	-26.2215	0.0231369		NBS19, IAEA-603-610-611-612		cor_NRC-1	0.461771	0.572857	0.200736	0.205991	1
	Geotop-2	VPDB	-26.2117	0.023655	IAEA-CH-6, USGS65, ISES-600, NBS22, USGS61												Geotop-4	VPDB	-26.2096	0.0229173		NBS19, IAEA-603-610-611-612		cor_NRC-2	0.431503	0.54227	0.200669	0.202637	0.454719	1
	Geotop-3	VPDB	-26.2213	0.0230545	NBS19, IAEA-603-610-611-612												NRC-1	VPDB	-26.1805	0.0282113		IAEA-CH-6, USGS65, IAEA-600, NBS22, USGS61		cor_NRC-3	0.518385	0.776574	0.24066	0.24419	0.556437	0.522915	1
	Geotop-4	VPDB	-26.2092	0.0229343	NBS19, IAEA-603-610-611-612												NRC-2	VPDB	-26.1843	0.0307007		IAEA-CH-6, USGS65, IAEA-600, NBS22, USGS61		cor_UO-1	0.467606	0.683509	0.244564	0.230393	0.413724	0.391034	0.590324	1
	NRC-1	VPDB	-26.1807	0.0282605	IAEA-CH-6, USGS65, IAEA-600, NBS22, USGS61												NRC-3	VPDB	-26.171	0.025636		IAEA-CH-6, USGS65, IAEA-600, NBS22, USGS61		cor_UO-2	0.515384	0.778555	0.249993	0.242932	0.505227	0.478265	0.694988	0.661758	1
	NRC-2	VPDB	-26.1843	0.0307522	IAEA-CH-6, USGS65, IAEA-600, NBS22, USGS61												UO-1	VPDB	-26.2767	0.0293424		IAEA-CH-6, USGS65, IAEA-600, NBS22, USGS61
	NRC-3	VPDB	-26.171	0.0255008	IAEA-CH-6, USGS65, IAEA-600, NBS22, USGS61												UO-2	VPDB	-26.253	0.0258145		IAEA-CH-6, USGS65, IAEA-600, NBS22, USGS61
	UO-1	VPDB	-26.2768	0.0293434	IAEA-CH-6, USGS65, IAEA-600, NBS22, USGS61
	UO-2	VPDB	-26.2532	0.0257696	IAEA-CH-6, USGS65, IAEA-600, NBS22, USGS61
	Correlations between laboratory results
		Geotop-1	Geotop-2	Geotop-3	Geotop-4	NRC-1	NRC-2	NRC-3	UO-1	UO-2
	Geotop-1	1
	Geotop-2	0.562525	1
	Geotop-3	0.516031	0.256819	1
	Geotop-4	0.518739	0.257436	0.678711	1
	NRC-1	0.46265	0.574643	0.199205	0.203469	1
	NRC-2	0.435141	0.542177	0.202747	0.209095	0.455126	1
	NRC-3	0.521599	0.775101	0.2413	0.245465	0.556709	0.520875	1
	UO-1	0.473291	0.686067	0.243826	0.232815	0.420367	0.394847	0.591972	1
	UO-2	0.524519	0.778955	0.251937	0.245279	0.510268	0.480261	0.694031	0.664299	1

## Sheet: Table S5. USGS24 results
	Table S5. Results from the errors-in-variables model to determine the individual laboratory results for the QC material USGS24. For information purposes, the consensus value and standard uncertainty are also reported.
	The model was run two additional times (presented in columns R to AK) as QC to demonstrate the results do not significantly differ between executions of the model
	Results for USGS24
	material	delta scale	d(13C), ‰	U95%, ‰	u (k = 1), ‰	Notes											Model run #2
	USGS24	VPDB-LSVEC	-16.0456	0.0666145	0.0333072	USGS value in the Report of Isotopic Analysis for USGS24 is -16.05 ± 0.07 ‰ (k = 2)											Description	delta scale	d(13C), ‰	u (k = 1), ‰	Notes	Calibrators			cor_Geotop-1	cor_Geotop-2	cor_Geotop-3	cor_Geotop-4	cor_NRC-1	cor_NRC-2	cor_NRC-3	cor_UO-1	cor_UO-2
																	characterization	VPDB-LSVEC	-16.0458	0.0351888	consensus value and uncertainty			cor_Geotop-1	1
	Reference materials used for calibration																Geotop-1	VPDB-LSVEC	-16.0529	0.0411037		IAEA-CH-6, USGS65, IAEA-600, NBS22, USGS61		cor_Geotop-2	0.728703	1
	material	delta scale	d(13C), ‰	u (k = 1), ‰	Notes												Geotop-2	VPDB-LSVEC	-16.0327	0.0407205		IAEA-CH-6, USGS65, IAEA-600, NBS22, USGS61		cor_Geotop-3	0.763941	0.782876	1
	IAEA-CH-6	VPDB-LSVEC	-10.45	0.049	CoA value; uncertainty + 0.029 % due to coherence, see https://doi.org/10.1002/rcm.8357												Geotop-3	VPDB-LSVEC	-16.0507	0.0352196		NBS19, IAEA-603-610-611-612		cor_Geotop-4	0.758064	0.82788	0.876893	1
	IAEA-600	VPDB-LSVEC	-27.77	0.049	CoA value; uncertainty + 0.029 % due to coherence, see https://doi.org/10.1002/rcm.8357												Geotop-4	VPDB-LSVEC	-16.0434	0.0345033		NBS19, IAEA-603-610-611-612		cor_NRC-1	0.680832	0.774568	0.71966	0.746404	1
	NBS22	VPDB-LSVEC	-30.03	0.058	CoA value; uncertainty + 0.029 % due to coherence, see https://doi.org/10.1002/rcm.8357												NRC-1	VPDB-LSVEC	-16.0397	0.0409191		IAEA-CH-6, USGS65, IAEA-600, NBS22, USGS61		cor_NRC-2	0.727793	0.748541	0.746725	0.751906	0.742213	1
	USGS61	VPDB-LSVEC	-35.05	0.049	CoA value; uncertainty + 0.029 % due to coherence, see https://doi.org/10.1002/rcm.8357												NRC-2	VPDB-LSVEC	-16.048	0.0392497		IAEA-CH-6, USGS65, IAEA-600, NBS22, USGS61		cor_NRC-3	0.699915	0.786189	0.73372	0.756414	0.768577	0.767898	1
	USGS65	VPDB-LSVEC	-20.29	0.049	CoA value; uncertainty + 0.029 % due to coherence, see https://doi.org/10.1002/rcm.8357												NRC-3	VPDB-LSVEC	-16.0406	0.0395485		IAEA-CH-6, USGS65, IAEA-600, NBS22, USGS61		cor_UO-1	0.731023	0.659254	0.725856	0.705541	0.647578	0.709354	0.669119	1
	IAEA-603	VPDB-LSVEC	2.474	0.023	value and uncertainty from https://doi.org/10.1002/rcm.8867, NIST uncertainty machine to convert from VPDB scale to VPDB-LSVEC scale												UO-1	VPDB-LSVEC	-16.0568	0.0399091		IAEA-CH-6, USGS65, IAEA-600, NBS22, USGS61		cor_UO-2	0.730257	0.750163	0.746792	0.750023	0.714407	0.736033	0.732194	0.767249	1
	IAEA-610	VPDB-LSVEC	-9.145	0.019	value and uncertainty from https://doi.org/10.1002/rcm.9014, NIST uncertainty machine to convert from VPDB scale to VPDB-LSVEC scale												UO-2	VPDB-LSVEC	-16.0473	0.0380935		IAEA-CH-6, USGS65, IAEA-600, NBS22, USGS61
	IAEA-611	VPDB-LSVEC	-30.925	0.021	value and uncertainty from https://doi.org/10.1002/rcm.9014, NIST uncertainty machine to convert from VPDB scale to VPDB-LSVEC scale
	IAEA-612	VPDB-LSVEC	-36.878	0.026	value and uncertainty from https://doi.org/10.1002/rcm.9014, NIST uncertainty machine to convert from VPDB scale to VPDB-LSVEC scale
	NBS19	VPDB-LSVEC	1.95	0.001	VPDB-LSVEC scale defining value, non-zero uncertainty assigned for computational purposes
																	Model run #3
																	Description	delta scale	d(13C), ‰	u (k = 1), ‰	Notes	Calibrators			cor_Geotop-1	cor_Geotop-2	cor_Geotop-3	cor_Geotop-4	cor_NRC-1	cor_NRC-2	cor_NRC-3	cor_UO-1	cor_UO-2
	Results from each laboratory																characterization	VPDB-LSVEC	-16.0457	0.0332396	consensus value and uncertainty			cor_Geotop-1	1
	Laboratory	delta scale	d(13C), ‰	u (k = 1), ‰	Calibrators												Geotop-1	VPDB-LSVEC	-16.0527	0.0393459		IAEA-CH-6, USGS65, IAEA-600, NBS22, USGS61		cor_Geotop-2	0.705292	1
	Geotop-1	VPDB-LSVEC	-16.0523	0.039255	IAEA-CH-6, USGS65, IAEA-600, NBS22, USGS61												Geotop-2	VPDB-LSVEC	-16.0328	0.0388254		IAEA-CH-6, USGS65, IAEA-600, NBS22, USGS61		cor_Geotop-3	0.741231	0.760877	1
	Geotop-2	VPDB-LSVEC	-16.0326	0.0387549	IAEA-CH-6, USGS65, ISES-600, NBS22, USGS61												Geotop-3	VPDB-LSVEC	-16.0507	0.033384		NBS19, IAEA-603-610-611-612		cor_Geotop-4	0.734176	0.810974	0.861858	1
	Geotop-3	VPDB-LSVEC	-16.0503	0.0333032	NBS19, IAEA-603-610-611-612												Geotop-4	VPDB-LSVEC	-16.0434	0.0324732		NBS19, IAEA-603-610-611-612		cor_NRC-1	0.659192	0.760993	0.697958	0.727426	1
	Geotop-4	VPDB-LSVEC	-16.0431	0.0324793	NBS19, IAEA-603-610-611-612												NRC-1	VPDB-LSVEC	-16.0398	0.0391066		IAEA-CH-6, USGS65, IAEA-600, NBS22, USGS61		cor_NRC-2	0.707951	0.7335	0.73023	0.734374	0.72239	1
	NRC-1	VPDB-LSVEC	-16.0395	0.039092	IAEA-CH-6, USGS65, IAEA-600, NBS22, USGS61												NRC-2	VPDB-LSVEC	-16.048	0.0374008		IAEA-CH-6, USGS65, IAEA-600, NBS22, USGS61		cor_NRC-3	0.681079	0.776436	0.714702	0.743184	0.749001	0.748315	1
	NRC-2	VPDB-LSVEC	-16.0478	0.0373496	IAEA-CH-6, USGS65, IAEA-600, NBS22, USGS61												NRC-3	VPDB-LSVEC	-16.0406	0.0378265		IAEA-CH-6, USGS65, IAEA-600, NBS22, USGS61		cor_UO-1	0.708388	0.635496	0.706796	0.682581	0.620625	0.690614	0.641199	1
	NRC-3	VPDB-LSVEC	-16.0404	0.0375504	IAEA-CH-6, USGS65, IAEA-600, NBS22, USGS61												UO-1	VPDB-LSVEC	-16.0566	0.0382006		IAEA-CH-6, USGS65, IAEA-600, NBS22, USGS61		cor_UO-2	0.707622	0.732426	0.719834	0.725102	0.69227	0.717631	0.707925	0.747761	1
	UO-1	VPDB-LSVEC	-16.0564	0.0384526	IAEA-CH-6, USGS65, IAEA-600, NBS22, USGS61												UO-2	VPDB-LSVEC	-16.0472	0.036299		IAEA-CH-6, USGS65, IAEA-600, NBS22, USGS61
	UO-2	VPDB-LSVEC	-16.0471	0.0365894	IAEA-CH-6, USGS65, IAEA-600, NBS22, USGS61
	Correlations between laboratory results
		Geotop-1	Geotop-2	Geotop-3	Geotop-4	NRC-1	NRC-2	NRC-3	UO-1	UO-2
	Geotop-1	1
	Geotop-2	0.703899	1
	Geotop-3	0.742626	0.761959	1
	Geotop-4	0.732174	0.809354	0.863143	1
	NRC-1	0.662206	0.75953	0.697176	0.725689	1
	NRC-2	0.711897	0.729609	0.729901	0.731851	0.723669	1
	NRC-3	0.683142	0.775556	0.71821	0.742189	0.748471	0.747815	1
	UO-1	0.710922	0.633851	0.710426	0.68349	0.622513	0.694338	0.645621	1
	UO-2	0.709672	0.730499	0.725977	0.72871	0.69257	0.721391	0.711947	0.755564	1

## Sheet: Table S6. Long-term stability
	Table S6. Long-term stability assessment of the carbon isotope delta value of HIPC-1 for unopened and opened units stored under recommended conditions.
	Material	Month-Year of analysis	Storage conditions	Calibrants	Unit number	Average dVPDB-LSVEC(13C), ‰	Std Dev, ‰	N	Within uncertainty limit of characterization value?
									-26.32 ± 0.11 ‰
	HIPC-1	2023-03-01	unopened	IAEA-CH-6, USGS65, IAEA-600, NBS22, USGS61	76	-26.4187	0.0183057	4	yes
	HIPC-1	2023-03-01	unopened	IAEA-CH-6, USGS65, IAEA-600, NBS22, USGS61	1213	-26.3829	0.0339686	4	yes
	HIPC-1	2025-05-01	unopened	IAEA-CH-6, USGS65, IAEA-600, NBS22, USGS61	1440	-26.3463	0.0337111	6	yes
	HIPC-1	2025-05-01	unopened	IAEA-CH-6, USGS65, IAEA-600, NBS22, USGS61	425	-26.3507	0.0717025	6	yes
	HIPC-1	2020-06-01	opened	IAEA-CH-6, USGS65, IAEA-600, NBS22, USGS61	819	-26.2307	0.0419351	2	yes
	HIPC-1	2020-12-01	opened	IAEA-CH-6, USGS65, IAEA-600, NBS22, USGS61	819	-26.2419	0.0386708	3	yes
	HIPC-1	2023-06-01	opened	IAEA-CH-6, USGS65, IAEA-600, NBS22, USGS61	819	-26.3154	0.0255911	4	yes
	HIPC-1	2025-05-01	opened	IAEA-CH-6, USGS65, IAEA-600, NBS22, USGS61	819	-26.2836	0.0351514	5	yes

## Sheet: Table S7. GD-MS data 
	Table S7. GD-MS elemental impurities measured in HIPC-1, which were used to determine the purity and the associated uncertainties in HIPC-1.
	Atomic number, Z	Impurity element, E	Mass fraction, w(E) (µg/kg)	uCRM (k = 1) (µg/kg)	UCRM (k = 2) (µg/kg)	relative uncertainty due to characterization (uchar / w(E))	relative uncertainty due to homogeneity (uhom / w(E))	relative standard combined uncertainty (k = 1) (uCRM / w(E))	relative expanded combined uncertainty (k = 2) (UCRM / w(E))
	1	H	not determined
	2	He	not determined
	3	Li	<8	9.5	19	2.5005	0.5	2.55	5.1
	4	Be	<3	4	8	2.5005	0.5	2.55	5.1
	5	B	1500	900	1800	0.21587	0.552934	0.593579	1.2
	6	C	matrix
	7	N	21 000	105500	211000	5.00025	0.298938	5.00918	10
	8	O	45 000	69500	139000	1.50083	0.308788	1.53227	3.1
	9	F	<4200	5400	10800	2.5005	0.617555	2.57563	5.2
	10	Ne	not determined
	11	Na	680	1600	3200	0.333766	2.33045	2.35423	4.7
	12	Mg	<360	100	200	0.254951	0.5	0.561249	1.1
	13	Al	340	500	1000	0.314006	1.42392	1.45813	2.9
	14	Si	5700	39200	78400	0.0860233	6.85016	6.8507	13.7
	15	P	90	245	490	2.5005	0.858858	2.64389	5.3
	16	S	6700	3350	6700	0.245153	0.458737	0.520134	1
	17	Cl	2100	1050	2100	0.254951	0.42318	0.494046	1
	18	Ar	not determined
	19	K	<2400	700	1400	0.196469	0.550398	0.584412	1.2
	20	Ca	14 100	12000	24000	0.373363	0.776912	0.86197	1.7
	21	Sc	<14	4	8	0.148661	0.555745	0.575285	1.2
	22	Ti	<86	25.5	51	0.284429	0.5	0.575239	1.2
	23	V	<6	2	4	0.482597	0.5	0.69491	1.4
	24	Cr	<1700	500	1000	0.323883	0.5	0.595735	1.2
	25	Mn	<60	19.5	39	0.452769	0.5	0.674537	1.3
	26	Fe	600	900	1800	0.681836	1.42539	1.58007	3.2
	27	Co	<11	3.5	7	0.373363	0.5	0.624019	1.2
	28	Ni	<28	9.5	19	0.462709	0.5	0.681249	1.4
	29	Cu	6800	16300	32600	0.186815	2.40393	2.41118	4.8
	30	Zn	<350	365	730	0.373363	2.03792	2.07184	4.1
	31	Ga	<57	17	34	0.353553	0.5	0.612372	1.2
	32	Ge	<40	60	120	2.5005	2.0144	3.21097	6.4
	33	As	90	165	330	0.245153	1.78376	1.80053	3.6
	34	Se	<150	45	90	0.413038	0.5	0.648537	1.3
	35	Br	<170	215	430	2.5005	0.5	2.55	5.1
	36	Kr	not determined
	37	Rb	<70	30	60	0.671863	0.5	0.837496	1.7
	38	Sr	<100	35	70	0.0781025	0.699849	0.704194	1.4
	39	Y	<6	1.5	3	0.0860233	0.5	0.507346	1
	40	Zr	<10	60	120	2.5005	13.2028	13.4375	26.9
	41	Nb	<14	17.5	35	2.5005	0.56726	2.56404	5.1
	42	Mo	<67	20	40	0.353553	0.5	0.612372	1.2
	43	Tc	not determined
	44	Ru	<130	165	330	2.5005	0.5	2.55	5.1
	45	Rh	<50	255	510	2.5005	9.73961	10.0555	20.1
	46	Pd	<150	190	380	2.5005	0.5	2.55	5.1
	47	Ag	<24	30.5	61	2.5005	0.5	2.55	5.1
	48	Cd	<13	3	6	0.139284	0.5	0.519038	1
	49	In	<13	16.5	33	2.5005	0.5	2.55	5.1
	50	Sn	<110	135	270	2.5005	0.5	2.55	5.1
	51	Sb	<35	14	28	0.60208	0.5	0.782624	1.6
	52	Te	<40	180	360	2.5005	8.0381	8.41805	16.8
	53	I	<9	11	22	2.5005	0.5	2.55	5.1
	54	Xe	not determined
	55	Cs	<39	11	22	0.264764	0.5	0.565774	1.1
	56	Ba	<33	9	18	0.254951	0.5	0.561249	1.1
	57	La	<5	3	6	1.00125	0.5	1.11915	2.2
	58	Ce	<11	4.5	9	0.64195	0.5	0.813695	1.6
	59	Pr	<9	12	24	2.5005	0.5	2.55	5.1
	60	Nd	<35	44.5	89	2.5005	0.5	2.55	5.1
	61	Pm	not determined
	62	Sm	<47	12	24	0.102956	0.5	0.51049	1
	63	Eu	<12	5.5	11	0.781601	0.5	0.927847	1.9
	64	Gd	<39	9.5	19	0.158114	0.5	0.524404	1
	65	Tb	<9	12	24	2.5005	0.5	2.55	5.1
	66	Dy	<35	10.5	21	0.314006	0.5	0.590424	1.2
	67	Ho	<9	12	24	2.5005	0.5	2.55	5.1
	68	Er	<28	36	72	2.5005	0.5	2.55	5.1
	69	Tm	<10	12.5	25	2.5005	0.5	2.55	5.1
	70	Yb	<30	38	76	2.5005	0.5	2.55	5.1
	71	Lu	<10	12.5	25	2.5005	0.5	2.55	5.1
	72	Hf	<62	25	50	0.60208	0.5	0.782624	1.6
	73	Ta	<300	385	770	2.5005	0.5	2.55	5.1
	74	W	<91	25	50	0.22561	0.5	0.548544	1.1
	75	Re	<70	85	170	2.5005	0.5	2.55	5.1
	76	Os	<160	200	400	2.5005	0.5	2.55	5.1
	77	Ir	<110	140	280	2.5005	0.5	2.55	5.1
	78	Pt	<60	85	170	2.5005	0.5	2.55	5.1
	79	Au	<180	230	460	2.5005	0.5	2.55	5.1
	80	Hg	<310	80	160	0.102956	0.5	0.51049	1
	81	Tl	<26	33.5	67	2.5005	0.5	2.55	5.1
	82	Pb	<60	25	50	0.691809	0.5	0.853581	1.7
	83	Bi	<16	21	42	2.5005	0.5	2.55	5.1
	84	Po	not determined
	85	At	not determined
	86	Rn	not determined
	87	Fr	not determined
	88	Ra	not determined
	89	Ac	not determined
	90	Th	<45	13.5	27	0.314006	0.5	0.590424	1.2
	91	Pa	not determined
	92	U	<45	12.5	25	0.245153	0.5	0.556866	1.1
